# Supplementary material for: Incidence, risk factors and outcomes of nosocomial infection in adult patients supported by extracorporeal membrane oxygenation: a systematic review and meta-analysis
Source: Crit Care. 2024 May 10;28:158. doi: 10.1186/s13054-024-04946-8 (PMC11088079; doi:10.1186/s13054-024-04946-8)
Supplement: Supplementary file 2 — Additional file 2 (XLSX 72 KB) [file 13054_2024_4946_MOESM2_ESM.xlsx]

## Sheet: Included studies
No.	ID code	Authors names	Publication Year	Reaserch Year	Country	geographical location	Type of Study	Sample Size	Multi-Center	Age	Support devices	Patient groups					Age groups					Male gender					APACHE score					SOFA score					SAPS score					DM					Hypertension
												IP (n)	IP (%)	NIP (n)	NIP (%)	Total	IP (mean)	IP (SD)	NIP (mean)	NIP (SD)	P-value	IP (n)	IP (%)	NIP (n)	NIP (%)	P-value	IP (mean)	IP (SD)	NIP (mean)	NIP (SD)	P-value	IP (mean)	IP (SD)	NIP (mean)	NIP (SD)	P-value	IP (mean)	IP (SD)	NIP (mean)	NIP (SD)	P-value	IP (n)	IP (%)	NIP (n)	NIP (%)	P-value	IP (n)	IP (%)	NIP (n)
1	2	Hsu et al.	2009	2001-2007	Taiwan	Asia	Retrospective	114	No	≥18	ECMO>72 h	10	8.8	104	91.2	114	42.1	13.9	52.19	17.3	0.077	5	50	72	69.2	0.289	20.5	7.42	25.5	11.27	0.345	NR	NR	NR	NR	NR	NR	NR	NR	NR	NR	1	10	25	24	0.321	NR	NR	NR
2	3	Sun et al.	2010	1996-2007	Taiwan	Asia	Retrospective	334	No	≥16	ECMO>48	45	13.5	289	86.52	334	47	15	52	17	0.099	33	73.3	194	67.1	0.407	16	7	17	7	0.504	NR	NR	NR	NR	NR	NR	NR	NR	NR	NR	12	26.7	76	26.3	0.958	13	28.9	83
3	4	Schmidt et al.	2012	2003-2009	France	Europe	Retrospective	220	No	≥18	ECMO and MV>48	142	64	78	36	220	49.5	16.9	47.9	15.1	0.46	90	63	57	73	0.14	NR	NR	NR	NR	NR	12.6	4.5	11.6	4.5	0.17	61.3	20.4	60.4	19.1	0.76	26	18	9	12	0.19	NR	NR	NR
4	5	Aubron et al.	2013	2005-2011	Australia	Oceania	Retrospective	146	No	≥18	ECMO and MV>48	36	24.6	110	75.4	146	48.5	37-57	45	31-56	0.453	27	75	80	73	0.999	20.5	13-25	19	14-25	0.985	11	10-13	12	10-14	0.81	NR	NR	NR	NR	NR	NR	NR	NR	NR	NR	NR	NR	NR
5	6	Pieri et al.	2013	2009-2011	Italy	Europe	Retrospective	61	No	≥18	ECMO and VAD>48	28	45.9	33	54.09	61	56.9	12.1	57.2	13.3	0.9	20	71.4	25	75.8	0.7	20.1	7.9	17.3	8.9	0.3	10.6	3.2	8.3	3.6	0.03	NR	NR	NR	NR	NR	0	0	2	6.1	0.5	NR	NR	NR
6	10	Kim et al.	2016	2012-2014	Korea	Asia	Retrospective	47	No	≥18	ECMO>48	13	27.7	34	72.3	47	60.2	8.8	50.4	14.9	0.025	7	53.8	22	64.7	0.493	19.9	5.8	17.5	8.6	0.253	11.2	4.1	10.4	4.4	0.534	NR	NR	NR	NR	NR	NR	NR	NR	NR	NR	NR	NR	NR
7	11	Austin et al.	2017	2011-2014	Australia	Oceania	Retrospective	99	No	≥18	ECMO>48	21	21.2	78	78.8	99	48.6	39.3-56.4	50.5	40-58	0.52	12	57.1	50	63.3	0.56	NR	NR	NR	NR	NR	NR	NR	NR	NR	NR	NR	NR	NR	NR	NR	NR	NR	NR	NR	NR	NR	NR	NR
8	13	Grasselli et al.	2017	2010-2015	Italy	Europe	Retrospective	92	No	≥18	ECMO and MV>24	52	56.5	40	43.5	92	Median age: 48.5 (37-56)					Gender (male), n (%): 58 (63%)					NR	NR	NR	NR	NR	Total score: 8 (6-11)					Total score: 37 (32-47)					7 (8%)					NR	NR	NR
9	15	kim et al.	2017	2011-2015	Korea	Asia	Retrospective	61	No	≥18	VA-ECMO>48	14	23	47	77	61	58.5	12.5	61.3	14.9	0.529	7	50	33	70.2	0.206	NR	NR	NR	NR	NR	9	1.7	8.5	2.4	0.473	NR	NR	NR	NR	NR	7	50	18	38.3	0.683	7	50	19
10	16	Kutleša et al.	2017	2009-2016	Croatia	Europe	Retrospective	100	No	≥18	VA-ECMO>48	35	35	65	65	100	49	33-60	54	42-64	0.028	24	68.6	43	66.1	0.806	26	22-31	25	21-31	621	NR	NR	NR	NR	NR	NR	NR	NR	NR	NR	NR	NR	NR	NR	NR	NR	NR	NR
11	17	Sun et al.	2017	2009-2014	China	Asia	Retrospective	75	No	≥18	ECMO>24	20	26.7	55	73.3	75	<50 years: 10	0.5	37	0.673	0.171	11	55	33	60	0.697	NR	NR	NR	NR	NR	NR	NR	NR	NR	NR	NR	NR	NR	NR	NR	NR	NR	NR	NR	NR	NR	NR	NR
12	19	Bougle et al.	2018	2013-2014	France	Europe	Retrospective	152	No	≥18	VA-ECMO and MV>48	85	55.9	67	44.1	152	>65 years: 30	35.3	24	35.8	>0.05	69	81.2	43	64.2	<0.05	NR	NR	NR	NR	NR	11.75	5.6	9.28	4.2	0.01	60.34	23.7	48.07	19.2	0.08	22	25.9	13	19.4	>0.05	50	58.8	37
13	22	Juthani et al.	2018	2012-2015	USA	North America	Retrospective	100	No	≥18	ECMO>48	26	26	74	74	100	51.2	14.3	52.6	16.2	0.71	15	57.7	44	59.4	0.87	NR	NR	NR	NR	NR	11.1	2.4	11.8	2.8	0.24	NR	NR	NR	NR	NR	8	30.7	28	37.8	0.52	17	65.4	50
14	23	Kim et al.	2018	2014-2016	Korea	Asia	Retrospective	38	No	≥18	ECMO>48	16	42.1	22	57.9	38	64.8	9.7	61.5	11.3	0.39	10	62.5	16	72.7	0.54	NR	NR	NR	NR	NR	NR	NR	NR	NR	NR	NR	NR	NR	NR	NR	6	37.5	4	18.2	0.15	6	37.5	4
15	24	Li et al.	2018	2012-2015	China	Asia	Retrospective	74	No	≥18	ECMO>48	30	40.5	44	59.5	74	51.3	13.1	46.7	18.3	0.983	15	50	24	54.5	0.64	NR	NR	NR	NR	NR	NR	NR	NR	NR	NR	NR	NR	NR	NR	NR	NR	NR	NR	NR	NR	NR	NR	NR
16	26	Na et al.	2018	2012-2016	Korea	Asia	Retrospective	121	No	≥18	VV-ECMO>48	21	17.4	100	82.6	121	56	50-65	60	51-68	0.498	12	57	76	76	0.078	NR	NR	NR	NR	NR	8	7-13	11	18-24	0.396	NR	NR	NR	NR	NR	NR	NR	NR	NR	NR	NR	NR	NR
17	30	Allou et al.	2019	2010-2016	France	Europe	Retrospective	220	No	≥18	ECMO>48	39	17.7	181	82.3	220	56	42-65	52	43-63	0.79	21	53.8	128	70.2	0.04	NR	NR	NR	NR	NR	NR	NR	NR	NR	NR	64	50-81	55	40-71	0.02	11	28.3	53	29.3	0.89	16	41	67
18 a	33	Menaker et al.	2019	2010-2015	USA	North America	Retrospective	145	No	≥18	VV-ECMO>48	19	13.1	126	86.9	145	46	27-61	44	29-56	0.7	11	57.9	70	55.6	0.85	NR	NR	NR	NR	NR	NR	NR	NR	NR	NR	NR	NR	NR	NR	NR	2	10.5	23	18.3	0.41	4	21.1	47
18 b	33	Menaker et al.	2019	2010-2015	USA	North America	Retrospective	123	No	≥18	VA-ECMO>48	7	5.7	116	94.3	123	55	22-66	56	44-64	0.47	6	85.7	77	66.4	0.29	NR	NR	NR	NR	NR	NR	NR	NR	NR	NR	NR	NR	NR	NR	NR	0	0	26	22.4	0.16	2	28.6	71
19	36	Silvetti et al.	2019	2013-2017	Italy	Europe	Retrospective	31	No	≥18	VA-ECMO>48	7	22.6	24	77.4	31	NR	NR	NR	NR	NR	NR	NR	NR	NR	NR	NR	NR	NR	NR	NR	NR	NR	NR	NR	NR	NR	NR	NR	NR	NR	NR	NR	NR	NR	NR	NR	NR	NR
20	37	Ko et al.	2020	2010-2018	Korea	Asia	Retrospective	150	No	≥18	VA-ECMO>24	35	23.3	115	76.7	150	67	52.5-73	60	50-69.5	0.277	23	65.7	89	77.4	0.242	NR	NR	NR	NR	NR	NR	NR	NR	NR	NR	NR	NR	NR	NR	NR	14	40	50	43.5	0.866	18	51.4	54
21	38	Wang et al.	2020	2013-2019	China	Asia	Retrospective	69	No	≥18	ECMO>48	14	20.3	55	79.7	69	45.5	18-67	40	18-77	0.403	11	78.6	32	58.9	0.222	NR	NR	NR	NR	NR	9	4-22	8	0-21	0.182	NR	NR	NR	NR	NR	NR	NR	NR	NR	NR	NR	NR	NR
22	42	Wang et al.	2021	2012-2017	China	Asia	Retrospective	322	No	≥18	VA-ECMO>48	131	40.7	191	59.3	322	57.02	12.35	57.3	11.52	0.959	98	74.81	141	73.82	0.897	NR	NR	NR	NR	NR	NR	NR	NR	NR	NR	NR	NR	NR	NR	NR	32	24.43	40	20.94	0.497	66	50.38	90
23	43	Li et al.	2021	2013-2019	China	Asia	Retrospective	56	No	≥18	ECMO>48	16	28.6	40	71.4	56	51.13	13.18	47.43	15.09	0.4	8	50	25	62.5	0.39	NR	NR	NR	NR	NR	NR	NR	NR	NR	NR	NR	NR	NR	NR	NR	4	25	6	15	0.377	6	37.5	14
24 a	45	Quintana et al.	2021	2015-2017	USA	North America	Retrospective	206	No	≥18	VA-ECMO>48	37	18	169	82	206	52	16	54	15	0.418	24	19	102	81	0.61	NR	NR	NR	NR	NR	10.8	3.6	10.3	3.2	0.674	NR	NR	NR	NR	NR	NR	NR	NR	NR	NR	NR	NR	NR
24 b	45	Quintana et al.	2021	2015-2017	USA	North America	Retrospective	75	No	≥18	VV-ECMO>48	18	24	57	76	75	50	19	48	18	0.596	11	26.2	31	73.8	0.616	NR	NR	NR	NR	NR	10	3.6	10.8	4	0.646	NR	NR	NR	NR	NR	NR	NR	NR	NR	NR	NR	NR	NR
25	46	Selçuk et al.	2021	2012-2016	Turkey	Europe	Retrospective	60	No	≥18	ECMO>48	27	45	33	55	60	53.26	18.78	54.54	15.83	0.895	n=40, 66.7%					NR	NR	NR	NR	NR	NR	NR	NR	NR	NR	NR	NR	NR	NR	NR	Yes: 11 (18.6%)					Yes: 16 (27.1%)
26 a	49	Lee et al.	2022	2015-2021	Korea	Asia	Retrospective	465	No	≥18	ECMO>48	97	20.8	368	79.2	465	58.9	13.3	55.5	14.9	0.031	63	64.9	242	65.8	0.881	NR	NR	NR	NR	NR	NR	NR	NR	NR	NR	NR	NR	NR	NR	NR	49	50.5	164	44.6	0.295	NR	NR	NR
26 b	49	Lee et al.	2022	2015-2021	Korea	Asia	Retrospective	394	No	≥18	ECMO>48	26	6.4	368	93.4	394	58.5	12.7	55.5	14.9	0.323	14	53.8	242	65.8	0.215	NR	NR	NR	NR	NR	NR	NR	NR	NR	NR	NR	NR	NR	NR	NR	14	53.8	164	44.6	0.352	NR	NR	NR
27	56	Solla-Buceta et al.	2022	2010-2015	Spania	Europe	Retrospective	249	Yes	≥18	ECMO>48	87	34.9	162	65.1	249	51.5	12.3	49.5	12.5	0.239	69	79.3	121	74.7	0.414	NR	NR	NR	NR	NR	NR	NR	NR	NR	NR	NR	NR	NR	NR	NR	21	24.1	36	22.2	0.732	NR	NR	NR
28	59	Manerikar et al.	2022	2016-2019	USA	North America	Retrospective	61	No	≥18	VV-ECMO>48	15	24.6	46	75.4	61	45.5	14.7	48.1	15.7	0.56	NR	NR	NR	NR	NR	NR	NR	NR	NR	NR	NR	NR	NR	NR	NR	NR	NR	NR	NR	NR	1	6.7	7	15.2	0.67	2	13.3	14
29	61	Xu et al.	2022	2011-2020	China	Asia	Retrospective	79	No	≥18	ECMO>48	42	53.2	37	46.8	79	57.3	13.9	48.8	15.5	0.014	28	67	24	65	0.87	13.1	4.8	15.4	6.5	0.08	5.3	2.3	5.4	2.6	0.95	NR	NR	NR	NR	NR	9	21	3	8	0.1	17	40	8
30	62	Zang et al.	2022	2013-2020	China	Asia	Retrospective	194	No	≥18	ECMO>48	38	19.6	156	80.4	194	46.89	16.67	47.61	17.29	0.935	22	57.89	97	62.18	0.627	NR	NR	NR	NR	NR	NR	NR	NR	NR	NR	NR	NR	NR	NR	NR	5	13.6	22	14.1	0.88	14	36.84	43
								4733				1249		3484
[truncated: 216 more columns]

## Sheet: 33 Excluded studies
No.	Authors names	Publication Year	Study Year	Country	Type of Study	Sample Size	Eligibility criteria			Cause of excluded from study
							Age >18	ECMO>48 h	Observational study
1	O'Neill et al.	2001	1994-1997	USA	Retrospective	141	<18	Yes	Yes	Population study: Neonatal and paediatric population
2	Hsu et al.	2009	2001-2007	Taiwan	Retrospective	114	Yes	Yes >72 h	Yes
3	Sun et al.	2010	1996-2007	Taiwan	Retrospective	2559	>16	Yes	Yes
4	Schmidt et al.	2012	2003-2009	France	Retrospective	220	Yes	Yes	Yes
5	Aubron et al.	2013	2005-2011	Australia	Retrospective	146	Yes	Yes	Yes
6	Pieri et al.	2013	2009-2011	Italy	Retrospective	61	Yes	Yes	Yes
7	Hahne et al.	2015	2013-2015	Germany	Letter to the Editor	94	NR	NR	No	Type of study: Letter to editor
8	Cheng et al.	2016	2001-2011	Taiwan	Retrospective	151	>16	NR	Yes	Objective of study: Comparision between survival and non-survival
9	Haneke et al.	2016	2008-2014	Germany	Retrospective	88	>16	Yes	Yes	Objective of study: Comparision between survival and non-survival
10	Kim et al.	2016	2012-2014	Korea	Retrospective	47	Yes	Yes	Yes
11	Austin et al.	2017	2011-2014	Australia	Retrospective	98	Yes	Yes	Yes
12	Biffi et al.	2017			Review		No	No		Type of study: Review
13	Grasselli et al.	2017	2010-2015	Italy	Retrospective	92	Yes	ECMO>24 h	Yes
14	De Pascale et al.	2017			Editorial		No	No	No	Type of study: Editorial
15	kim et al.	2017	2011-2015	Korea	Retrospective	61	Yes	Yes	Yes
16	Kutleša et al.	2017	2009-2016	Croatia	Retrospective	100	Yes	Yes	Yes
17	Sun et al.	2017	2009-2014	China	Retrospective	75	Yes	ECMO>24 h	Yes
18	Thomas et al.	2017	34-month study	France	Prospective	103	Yes	Yes	Yes	Objective of study
19	Bougle et al.	2018	2013-2014	France	Retrospective	152	Yes	Yes	Yes
20	Cavayas et al.	2018	2006-2016	Canada	Retrospective	2129				Objective study: risk factors, and prognosis of fungal infections in adults on ECMO
21	Fisser et al.	2018			Editorial		No	No	No	Type of study: Editorial
22	Juthani et al.	2018	2012-2015	USA	Retrospective	100	Yes	Yes	Yes
23	Kim et al.	2018	2014-2016	Korea	Retrospective	38	Yes	Yes	Yes
24	Li et al.	2018	2012-2015	China	Retrospective	74	Yes	Yes	Yes
25	Messika et al.	2018			Letter to the Editor		No	No	No	Type of study: Letter to editor
26	Na et al.	2018	2012-2016	Korea	Retrospective	121	Yes	Yes	Yes
27	Rodriguez et al.	2018	2012-2016	UK	Retrospective	134	>16	NR	Yes	Objective of study: survival of invasive pulmonary aspergillosis (IPA) and in patients receiving ECMO
28	Seidelman et al.	2018	2014-2016	USA	Retrospective	24	Yes	Yes	Yes	Type of study and study population: Research brief and only infected patients
29	Abdul-Aziz et al.	2019			Editorial		No	No	No	Type of study: Editorial
30	Allou et al.	2019	2010-2016	France	Retrospective	220	Yes	Yes	Yes
31	Grasselli et al.	2019	2010-2015	Italy	Retrospective	91	Yes	ECMO>24 h	Yes	Study population and objective of study: Evaluate outcome of gastrointestinal colonization by MDR G− bacteria
32	Farrell et al.	2019			Cross-sectional survey					Type of study and objective: cross-sectional
33	Menaker et al.	2019	2010-2015	USA	Retrospective	267	Yes	Yes	Yes
34	De Roux et al.	2019	2013-2017	France	Letter to the Editor	154	Yes	ECMO>24 h	Yes	Type of study: Letter to editor
35	Marcus et al.	2019	2012-2018	USA	Retrospective	78	Yes	Yes	Yes	Study population: Burn and non-burn patients receiving ECMO
36	Silvetti et al.	2019	2013-2017	Italy	Retrospective	92	<1 years->18	Yes	Yes
37	Ko et al.	2020	2010-2018	Korea	Retrospective	150	Yes	NR	Yes
38	Wang et al.	2020	2013-2019	China	Retrospective	69	Yes	Yes	Yes
39	Esposito et al.	2021	2014-2018	USA	Retrospective	143	Yes	Yes	Yes	Study population: patients survived to decannulation from veno-venous extracorporeal membrane
40	Kim et al.	2021	2015-2020	Korea	Retrospective	132	Yes	Yes	Yes	Study population: patients who required ECMO for > 48 h and had BSIs while receiving ECMO
41	Kondo et al.	2021	2010-2017	Japan	Retrospective	9615	Yes	Yes	Yes	Objective of study: Efficacy of Prophylactic Antibiotics during ECMO
42	Wang et al.	2021	2012-2017	China	Retrospective	322	Yes	Yes	Yes
43	Li et al.	2021	2013-2019	China	Retrospective	56	NR	NR	Yes
44	Ling et al.	2021			Review and Meta					Type of study: Systematic review and meta-analysis
45	Quintana et al.	2021	2015-2017	USA	Retrospective	288	Yes	NR	Yes
46	Selçuk et al.	2021	2012-2016	Turkey	Retrospective	126	pediatric and adult	NR	Yes
47	Yun et al.	2021	2009-2016	Korea	Retrospective	1100	Yes	Yes	Yes	Study population: only infrction group
48	Li et al.	2022			Review and Meta					Type of study: Systematic review and meta-analysis
49	Lee et al.	2022	2015-2021	Korea	Retrospective	480	Yes	Yes	Yes
50	Marcus et al.	2022	2012-2020	USA	Retrospective	123	Yes	Yes	Yes	Study population: Local cannulation vs. interhospital Transfer
51	Martinez et al.	2022			Review					Type of study: Review
52	Monk et al.	2022	2014-2018	UK	Retrospective	149	>15	ECMO>24 h	Yes	Incomplete outcomes
53	Poth et al.	2022	2013-2021	Germany	Retrospective	44	Yes	Yes	Yes	Study population: Patients with invasive fungal diseases (IFD)
54	Roda et al.	2022			COVID-19 vs. FLU					Study population and objective of study: Evaluate and compariosn of NI in patients with COVID-19 nd Flu
55	Schweigert et al.	2022			ECMO vs. non-ECMO					Study population: ECMO and non-ECMO patients
56	Solla-Buceta et al.	2022	2010-2015	Spania	Retrospective	249	Yes	NR	Yes
57	Harita et al.	2022	2013-2021	Japan	Retrospective	97	NR	NR	Yes	Study population: patients with COVID-19
58	Akil et al.	2022			COVID-19 patients		NR	NR	NR	Objective of study:Comparision standard treatment vs. CytoSorb hemoadsorption in COVID-19 patients
59	Manerikar et al.	2022	2016-2019	USA	Retrospective	61	Yes	NR	Yes
60	Wang et al.	2022	2012-2016	USA	Case-report	75	Yes	Yes	Yes	Type of study: case report
61	Xu et al.	2022	2011-2020	China	Retrospective	79	Yes	Yes	Yes
62	Zang et al.	2022	2013-2020	China	Retrospective	194	Yes	Yes	Yes
63	Zha et al.	2022	2017-2021	China	Retrospective	Aim: mortality	Yes	Yes	Yes	Objective study:
